# Supplementary material for: Spontaneous CD4+ T Cell Activation and Differentiation in Lupus-Prone B6.Nba2 Mice Is IFNAR-Independent
Source: Int J Mol Sci. 2022 Jan 14;23(2):874. doi: 10.3390/ijms23020874 (PMC8778657; doi:10.3390/ijms23020874)
Supplement: Supplementary file 1 [file ijms-23-00874-s001.zip]

Archive with 1 entries (1 files):
- ijms-1514120-supplementary.pdf
